# Supplementary material for: A Qualitative Meta-Synthesis of Studies on Workplace Bullying among Nurses
Source: Int J Environ Res Public Health. 2022 Oct 29;19(21):14120. doi: 10.3390/ijerph192114120 (PMC9659011; doi:10.3390/ijerph192114120)
Supplement: Supplementary file 1 [file ijerph-19-14120-s001.zip]

Archive with 4 entries (4 files):
- FIG S1_R.jpg
- FIG S2_R.jpg
- Table S1_R_Final.pdf
- Table S2_FINAL.pdf
